# Supplementary material for: Preparation and Biochemical Activity of Copper-Coated Cellulose Nonwoven Fabric via Magnetron Sputtering and Alginate-Calcium Ion Complexation
Source: Mar Drugs. 2024 Sep 26;22(10):436. doi: 10.3390/md22100436 (PMC11509239; doi:10.3390/md22100436)
Supplement: Supplementary file 1 [file marinedrugs-22-00436-s001.zip]

Archive with 1 entries (1 files):
- marinedrugs-3195405-supplementary.pdf
